# Supplementary material for: Highest Resolution In Vivo Human Brain MRI Using Prospective Motion Correction
Source: PLoS One. 2015 Jul 30;10(7):e0133921. doi: 10.1371/journal.pone.0133921 (PMC4520483; doi:10.1371/journal.pone.0133921)
Supplement: S1 Video — Full dataset (21 slices) of the highest resolution T2* 2D GRE scan (shown in Fig 6). (ZIP) [file pone.0133921.s001.zip]

Archive with 1 entries (1 files):
- S1_Video_GRE_HighRes.avi
