# Supplementary material for: Highest Resolution In Vivo Human Brain MRI Using Prospective Motion Correction
Source: PLoS One. 2015 Jul 30;10(7):e0133921. doi: 10.1371/journal.pone.0133921 (PMC4520483; doi:10.1371/journal.pone.0133921)
Supplement: S3 Video — Full dataset (140 slices) of the highest resolution 3D ToF scan (shown in Fig 8). (ZIP) [file pone.0133921.s003.zip]

Archive with 1 entries (1 files):
- S3_Video_ToF_HighRes.avi
